# Supplementary material for: The incredible bulk: Human cytomegalovirus tegument architectures uncovered by AI-empowered cryo-EM
Source: Sci Adv. 2024 Feb 23;10(8):eadj1640. doi: 10.1126/sciadv.adj1640 (PMC10889378; doi:10.1126/sciadv.adj1640)
Supplement: Supplementary file 2 — Movies S1 to S4 [file sciadv.adj1640_movies_s1_to_s4.zip]

Archive with 4 entries (4 files):
- adj1640_Movie_S1.mp4
- adj1640_Movie_S2.mp4
- adj1640_Movie_S3.mp4
- adj1640_Movie_S4.mp4
